# Supplementary material for: Unravelling the Influence of Extraction Techniques on Protein Yield and Nutritional Value in Lesser Mealworm Larvae
Source: Molecules. 2024 Sep 5;29(17):4220. doi: 10.3390/molecules29174220 (PMC11397012; doi:10.3390/molecules29174220)
Supplement: Supplementary file 1 [file molecules-29-04220-s001.zip]

Archive with 1 entries (1 files):
- molecules-3122942-supplementary.pdf
